# Supplementary material for: The Thromboembolic Predictability of CHA2DS2-VASc Scores Using Different Echocardiographic Criteria for Congestive Heart Failure in Korean Patients with Nonvalvular Atrial Fibrillation
Source: J Clin Med. 2022 Jan 7;11(2):300. doi: 10.3390/jcm11020300 (PMC8781364; doi:10.3390/jcm11020300)
Supplement: Supplementary file 1 [file jcm-11-00300-s001.zip]

Archive with 1 entries (1 files):
- jcm-1534590-supplementary.pdf
